# Supplementary material for: QTL meta-analysis of root traits in Brassica napus under contrasting phosphorus supply in two growth systems
Source: Sci Rep. 2016 Sep 14;6:33113. doi: 10.1038/srep33113 (PMC5021999; doi:10.1038/srep33113)
Supplement: Supplementary Data S1 [file srep33113-s5.xls]

## Sheet: Data S1
Manuscript title： QTL meta-analysis of root traits in Brassica napus under contrasting phosphorus supply in two growth systems
Author list：Ying Zhang, Catherine L. Thomas, Jinxia Xiang, Yan Long, Xiaohua Wang, Jun Zou, Ziliang Luo, Guangda Ding, Hongmei Cai, Neil S. Graham, John P. Hammond, Graham King, Philip J. White, Fangsen Xu, Martin R. Broadley, Lei Shi, Jinling Meng
All data collected from the TNDH population grown for 14 d using a 'pouch and wick' system, at ~ 24 seedlings per genotype, grown under LP (0 mM Pi) and NP (0.25 mM Pi) treatments.
Abbreviations:	LP = low P treatment
	NP = normal P treatment
	TRL = total root length (cm)
	PRL = primary root length (cm)
	TLRL = total lateral root length (cm)
	MLRL = mean lateral root length (cm)
	LRN = lateral root number
	LRD = lateral root density (cm-1)
	SDW = shoot dry weight (g)
	RDW = root dry weight (g)
	S/R = shoot/root ratio
Data S1. REML adjusted means for all root and shoot traits of the TNDH population grown under LP and NP
Genotype	LP_TRL	LP_PRL	LP_LRL	LP_MLRL	LP_LRN	LP_LRD	LP_SFW	LP_RFW	LP_SDW	LP_RDW	LP_S/R	NP_TRL	NP_PRL	NP_LRL	NP_MLRL	NP_LRN	NP_LRD
TN001	59.52	16.28	43.46	2.08	21.12	1.29	0.3188	0.04769	0.03709	0.01239	2.99354	75.29	22.38	52.84	1.418	31.68	1.422
TN002	71.13	19.19	52.1	2.429	22.2	1.149	0.3271	0.06784	0.03837	0.01348	2.84644	55.78	17.24	37.91	1.525	23.41	1.196
TN003	75.5	19.09	56.61	2.5	24.28	1.254	0.3407	0.06314	0.03772	0.01355	2.78376	61.04	20.4	40.19	1.095	26.68	1.215
TN004	65.46	16.4	49.37	1.898	25.83	1.591	0.3741	0.07348	0.03851	0.01289	2.98759	94.26	22.76	71.45	2.291	29.8	1.323
TN005	61.87	15.02	47.08	2.64	20.72	1.364	0.2647	0.05117	0.02728	0.01152	2.36806	63.55	17.47	45.73	1.683	24.23	1.349
TN006	64.65	14.59	50.26	2.89	18.12	1.238	0.3377	0.06536	0.0324	0.01107	2.92683	75.14	20.16	54.73	2.034	24.29	1.12
TN007	45.83	12.6	33.44	2.09	17.14	1.355	0.2992	0.04162	0.02791	0.00764	3.65314	51.31	15.11	36.06	1.344	20.27	1.194
TN008	65.64	14.72	51.17	2.455	21.05	1.437	0.3116	0.07001	0.03006	0.01144	2.62762	70.81	17.63	52.91	2.334	25.74	1.353
TN009	61.72	16.86	45.1	2.243	20.79	1.256	0.4662	0.07676	0.045	0.01374	3.27511	86.67	18.62	67.95	3.112	24.91	1.24
TN010	63.43	17.71	45.99	2.234	20.5	1.136	0.3085	0.06785	0.03331	0.01407	2.36745
TN011	73.95	17.11	57.06	2.531	23.22	1.366	0.4597	0.08285	0.04798	0.01612	2.97643	55.5	16.48	38.63	1.571	22.74	1.234
TN012	79.65	19.32	60.64	2.095	30.25	1.557	0.5232	0.10891	0.05025	0.01623	3.09612	76.02	18.32	57.51	2.231	26.92	1.402
TN013	54.12	12.07	42.26	2.129	20.18	1.683	0.3421	0.05955	0.02942	0.01493	1.97053	70.16	16.69	53.17	1.724	26.25	1.592
TN014	59.21	13.42	46.03	2.258	22.12	1.655	0.3389	0.05183	0.03306	0.01187	2.78517	60.05	15.38	44.46	1.551	22.98	1.348
TN015	84.41	20.2	64.38	2.087	30.99	1.543	0.512	0.0918	0.05372	0.01693	3.17307	58.31	15.99	42.17	2.483	21.68	1.296
TN016	62.61	15.34	47.51	3.009	18.94	1.226	0.3712	0.07957	0.03926	0.01407	2.79033	68.24	18.54	49.97	1.934	24.44	1.279
TN017	64.34	17.06	47.58	2.077	23.8	1.388	0.337	0.05463	0.03478	0.01189	2.92515	91.81	19.79	71.93	2.385	26.22	1.241
TN018	49.19	15.3	34.16	1.867	19.33	1.24	0.275	0.04673	0.02635	0.00996	2.64558	52.86	19.01	34.01	0.824	23.96	1.13
TN019	54.8	16.46	38.56	2.388	18.83	1.105	0.3843	0.0507	0.04064	0.01172	3.46758	54.33	17.95	36.17	1.523	23.24	1.156
TN020	77.03	18.24	59.06	2.17	28.93	1.603	0.4213	0.07354	0.04122	0.01464	2.81557	58.4	17.13	41.01	1.676	23.86	1.253
TN021	44.25	13.4	31.03	1.761	18.09	1.349	0.219	0.04241	0.02179	0.00821	2.65408	70.54	20.27	50.12	2.118	28.4	1.334
TN022	57.51	15.62	42.19	2.351	18.38	1.166	0.2718	0.07705	0.03029	0.01307	2.31752	85.07	18.99	65.85	2.612	29.47	1.704
TN023	72.42	16.25	56.45	2.16	26.46	1.663	0.3948	0.06347	0.04099	0.0133	3.08195	76.05	18.49	57.27	4.294	26.18	1.333
TN024	59.18	15.79	43.68	2.572	18.04	1.132	0.2257	0.05166	0.02699	0.01084	2.48985	48.3	16.76	31.32	0.951	19.71	0.991
TN025	58.14	15.63	42.75	1.927	22.89	1.484	0.2712	0.05508	0.02769	0.01195	2.31715	54.73	15.05	39.3	1.969	20.89	1.711
TN026	50.86	13.07	38.09	2.527	16.24	1.231	0.2842	0.05168	0.03983	0.01254	3.17624	53.15	18.11	34.54	1.601	22.5	1.192
TN027	47.48	14.03	33.71	2.75	14.39	0.999	0.2442	0.03937	0.03262	0.01023	3.18866	56.39	15.06	41.03	3.18	22.74	1.381
TN028	75.54	15.92	59.83	3.342	19.46	1.219	0.277	0.05831	0.03092	0.01392	2.22126	65.73	17.66	47.9	2.613	22.78	1.222
TN029	65.13	19.11	46.29	2.136	22.44	1.162	0.3683	0.06134	0.0392	0.01524	2.57218	63.87	19.77	44.29	2.196	21.97	1.082
TN030	63.61	15.88	47.7	1.971	23.32	1.44	0.3981	0.06682	0.03748	0.01328	2.82229	81.05	18.28	62.72	2.627	26.67	1.376
TN031	70.86	14.89	55.92	2.651	21.04	1.419	0.2288	0.04966	0.02538	0.01076	2.35874	53.41	16.87	36.65	1.554	20.78	1.239
TN032	51.47	12.19	39.31	2.156	19.66	1.65	0.3119	0.05576	0.03522	0.01234	2.85413	49.54	14.15	35.37	2.366	15.91	1.089
TN033	58.33	13.12	45.23	2.721	18.58	1.44	0.2954	0.06029	0.03436	0.01125	3.05422	48.5	12.74	35.95	2.586	15.73	1.307
TN034	68.41	14.09	54.28	2.618	20.5	1.449	0.3063	0.06765	0.03456	0.01184	2.91892	38.64	10.04	28.67	3.152	11.93	1.421
TN035	44.29	12.12	32.11	2.4	13.68	1.196	0.1989	0.03752	0.02193	0.00759	2.88933	28.2	11	16.87	0.783	12.2	0.997
TN036	47.58	13.51	34	1.987	17.17	1.267	0.2924	0.04282	0.03115	0.00878	3.54784	47.76	14.74	33.02	2.45	15.67	1.013
TN037	61.56	14.83	46.79	2.218	22.21	1.511	0.3463	0.05962	0.039	0.01254	3.11005	59.74	16.89	43.02	2.342	19.89	1.206
TN038	91.91	19.52	72.38	2.733	27.77	1.414	0.4398	0.099	0.04965	0.01719	2.88831	55.54	15.44	40.08	2.132	18.53	1.314
TN039	64.08	16.1	47.98	2.056	23.91	1.484	0.3035	0.052	0.03412	0.01249	2.73179	27.67	9.37	18	1.553	10.13	1.464
TN040	54.24	15.47	38.68	2.914	13.59	0.867	0.3134	0.05086	0.03476	0.01108	3.13718	37.92	10.51	27.35	2.079	10.88	1.27
TN041	60.45	15.58	44.77	2.498	18.74	1.218	0.2219	0.05566	0.02975	0.01083	2.747	55.49	14.11	41.56	3.612	14.92	1.07
TN042	57.84	12.27	45.57	2.596	18.47	1.545	0.2627	0.06031	0.02575	0.00969	2.65738	69.82	18.16	51.59	2.478	23.41	1.273
TN043	56.77	12.87	43.92	2.748	17.33	1.4	0.2426	0.04651	0.02609	0.00991	2.63269	28.03	9.72	18.06	1.053	11.35	1.182
TN044	58.68	13.36	45.32	2.752	16.68	1.229	0.1949	0.03674	0.02321	0.00853	2.72098	58.12	14.27	43.79	3.237	15.2	1.027
TN045	34.45	11.17	23.36	1.923	12.28	1.147	0.1425	0.02877	0.01641	0.00569	2.88401	55.87	15.64	40.21	1.83	20.08	1.27
TN046	53.13	13.71	39.41	2.072	19.47	1.422	0.314	0.05181	0.03118	0.01088	2.86581	62.05	14.37	47.48	2.974	17.81	1.302
TN047	49.02	13.22	35.76	2.646	15.86	1.22	0.2283	0.04556	0.02397	0.00909	2.63696	69.01	16.25	52.64	3.125	18.96	1.173
TN048	53.7	12.43	41.45	2.618	16.92	1.458	0.2957	0.05712	0.03031	0.01173	2.58397	90.32	20.99	69.23	2.886	25.55	1.209
TN049	51.41	12.63	38.74	2.399	16.56	1.32	0.243	0.04851	0.02523	0.00981	2.57187	85.29	19.99	65.27	2.512	26	1.323
TN050	44.45	11.33	33.13	1.808	18.22	1.668	0.3523	0.04242	0.04052	0.00935	4.33369	46.25	17.22	29.14	1.476	19.01	1.171
TN051	47.87	12.62	35.24	2.323	15.58	1.307	0.2772	0.04685	0.03539	0.01046	3.38337	54.96	15.14	39.8	1.905	19.26	1.309
TN052	30.59	9.42	21.08	1.711	12.71	1.412	0.26	0.01834	0.02458	0.005	4.916	58.89	15.82	43.17	3.379	15.41	1.043
TN053	74.49	14.37	60.05	2.268	26.86	1.881	0.3107	0.06564	0.03774	0.01407	2.6823	52.37	12.86	39.46	2.086	17.68	1.376
TN054	67.9	15.9	51.98	1.851	26.4	1.626	0.4252	0.05266	0.04256	0.01169	3.64072	71.12	17.48	53.48	2.446	20.69	1.344
TN055	46.69	12.77	33.88	2.216	14.98	1.158	0.2216	0.05305	0.02431	0.01064	2.28477	58.9	15.55	43.23	2.617	16.66	1.063
TN056	65.68	15.19	50.56	2.495	20.72	1.383	0.2661	0.06763	0.03061	0.01268	2.41404	66.7	17.82	48.83	2.559	19.74	1.162
TN057	57.46	12.7	44.71	2.474	18.47	1.479	0.218	0.04307	0.02484	0.0105	2.36571	32.01	11.19	20.71	1.457	12.59	1.151
TN058	25.79	10.01	15.74	1.626	9.34	0.89	0.1338	0.00957	0.02215	0.00479	4.62422	83.77	18.82	64.86	3.416	23.6	1.263
TN059	65	15.93	49.28	2.932	18.44	1.145	0.2814	0.06167	0.0288	0.01068	2.69663	46.43	16.36	30.05	1.536	18.08	1.072
TN060	57.44	13.83	43.7	2.08	21.12	1.535	0.2315	0.0471	0.02704	0.00934	2.89507	50.12	12.89	37.34	2.498	14.53	1.363
TN061	50.5	12.47	38.11	2.214	16.72	1.358	0.2011	0.04329	0.0263	0.00923	2.8494	41.96	10.68	31.46	2.701	13.76	1.322
TN062	77.5	16.4	61.13	2.282	26.59	1.642	0.2923	0.09469	0.03602	0.01645	2.18967	51.1	15.48	35.66	2.485	15.35	1.062
TN063	55.52	13.27	42.3	2.143	20.23	1.506	0.2934	0.04796	0.03661	0.0091	4.02308	35.73	13.63	22.27	3.217	13.14	1.102
TN064	69.3	15.84	53.46	2.592	21.17	1.349	0.3627	0.07708	0.04469	0.01643	2.72002	61.75	18.56	43.2	2.434	20.8	1.229
TN065	66.92	17.77	49.17	2.245	22.06	1.23	0.3073	0.04699	0.03145	0.01164	2.70189	31.03	12.24	19.07	2.494	11.08	1.041
TN066	57.79	13.41	44.51	2.207	20.56	1.54	0.2455	0.04723	0.02947	0.01131	2.60566	19.14	9.23	10.02	2.334	8.01	1.063
TN067	33.31	11.4	21.93	1.138	15.82	1.372	0.1995	0.00548	0.02049	0.00604	3.39238	67.52	16.3	51.17	3.92	13.39	0.877
TN068	68.56	16.72	51.89	2.151	22.93	1.386	0.2821	0.05527	0.02939	0.01077	2.72888	14.72	8.69	6.03	2.824	5.95	0.847
TN069	53.67	14.8	38.8	2.062	17.83	1.24	0.2344	0.03543	0.02983	0.0081	3.68272	41.9	16.05	25.93	2.272	16.85	1.133
TN070	66.38	15.32	51.27	2.671	21.4	1.399	0.3442	0.068	0.03667	0.01302	2.81644	37.6	9.87	27.82	3.913	9.22	1.028
TN071	51.24	13.27	38.16	2.446	16.1	1.219	0.2485	0.05967	0.02739	0.01011	2.7092
TN072	54.23	12.57	41.63	2.442	18.9	1.586	0.2014	0.03864	0.02475	0.0097	2.55155	50.39	14.67	35.63	2.429	15.93	1.091
TN073	63.99	15.98	48.06	2.071	22.73	1.432	0.3236	0.0716	0.03558	0.01438	2.47427	51.96	16.08	35.84	2.105	19.38	1.323
TN074	54.26	14.16	40.13	2.037	19.34	1.403	0.222	0.05222	0.02925	0.012	2.4375	34.87	15.54	19.57	1.903	17.47	1.147
TN075	63.87	13.07	50.87	2.454	21.46	1.739	0.2322	0.05686	0.02699	0.01113	2.42498	31.48	9.73	21.53	3.296	8.51	0.996
TN076	74.06	17.07	57.06	2.684	21.37	1.247	0.2944	0.07297	0.03248	0.01378	2.35704	17.37	11.7	5.6	1.89	6.9	0.722
TN077	72.95	17.57	55.39	2.101	26.22	1.515	0.3029	0.07122	0.0333	0.01278	2.60563	46.78	15.4	31.34	2.674	12.81	0.862
TN078	64.38	15.36	49.09	2.514	19.73	1.288	0.3714	0.07462	0.04087	0.01428	2.86204	39.21	13.02	26.35	3.552	9.35	0.852
TN079	52.66	13.22	39.57	2.027	20.2	1.569	0.3191	0.06266	0.03455	0.01186	2.91315	35.13	12.76	22.35	1.81	14.27	1.249
TN080	52.95	14.33	38.69	2.292	16.81	1.183	0.308	0.06036	0.03812	0.01382	2.75832	24.05	15.69	8.54	1.852	9.37	0.667
TN081	66.58	14.2	52.48	2.31	22.12	1.59	0.293	0.0596	0.03346	0.01268	2.6388	58.15	14.67	43.33	3.768	13.56	1.063
TN082	42.73	12.73	30.11	2.715	12.76	0.993	0.2006	0.02833	0.03032	0.00914	3.31729	8.66	12.53	-3.93	1	8.02	0.791
TN083	40.02	11.7	28.33	2.064	13.48	1.179	0.2156	0.03505	0.02972	0.00909	3.26953	24.4	14.17	10.09	1.66	12.6	0.915
TN084	63.37	15.06	48.49	2.212	22.32	1.524	0.2022	0.05939	0.02939	0.01219	2.41099	48.47	16.05	32.72	2.447	14.5	0.975
TN085	64.02	16.15	47.88	2.486	20.72	1.283	0.2965	0.06072	0.03315	0.01281	2.58782	33.6	12.59	21.06	2.31	11.37	0.946
TN086	71.25	18.53	52.8	2.088	24.65	1.35	0.4457	0.06178	0.05428	0.01508	3.59947	23.37	13.68	9.78	1.656	11.38	0.977
TN087	54.68	14.15	40.64	2.237	19.58	1.378	0.2617	0.03299	0.03097	0.00958	3.23278	21.4	14.24	7.39	1.377	11.66	0.867
TN088	67.27	18.4	48.82	2.069	23.95	1.311	0.3391	0.07235	0.03831	0.01322	2.89788	59.14	15.86	43.21	2.517	19.59	1.258
TN089	53.36	11.5	41.87	2.097	19.69	1.844	0.4372	0.0554	0.05398	0.01134	4.76014	49.92	15.64	34.15	2.691	15.33	1.063
TN090	62.28	16.68	45.66	2.375	19.74	1.201	0.2496	0.06602	0.02696	0.01168	2.30822	54.22	15	39.36	2.908	14.78	1.089
TN091	50.44	14.6	35.83	2.175	16.87	1.358	0.2424	0.05152	0.03134	0.01074	2.91806	89.22	20.67	68.4	3.073	23.78	1.129
TN092	74.28	19.07	55.17	2.087	26.44	1.391	0.292	0.05834	0.03393	0.01485	2.28485	94.34	21.86	72.26	2.556	29.61	1.346
TN093	49.24	15.32	33.82	2.085	16.39	1.13	0.2404	0.0485	0.02961	0.00931	3.18045	60.5	19.02	41.58	2.08	18.75	0.943
TN094	61.56	15.49	46.1	2.454	19.93	1.309	0.2119	0.05706	0.02501	0.01061	2.35721	60.24	17.8	42.33	1.78	19.38	1.047
TN095	70.89	18.39	52.42	2.61	21.97	1.206	0.3981	0.08135	0.03838	0.01199	3.201	66.59	20.9	45.51	1.981	20.94	0.954
TN096	66.52	13.97	52.54	2.425	21.72	1.669	0.3126	0.06391	0.03789	0.011	3.44455	48.57	13.61	34.66	1.788	18.09	1.395
TN097	71.12	18.43	52.49	2.206	23.92	1.276	0.399	0.06751	0.04656	0.01289	3.6121	66.59	21.73	44.66	1.904	19.76	0.852
TN098	57.67	14.06	43.45	2.128	20.08	1.455	0.3007	0.05858	0.03422	0.01008	3.39484	72.54	17.57	54.77	2.611	23.19	1.469
TN099	50.5	15.38	35.05	1.926	17.97	1.202	0.2527	0.047	0.02614	0.00857	3.05018	82.46	21.04	61.53	2.467	25.81	1.321
TN100	72.74	17.39	55.33	2.544	23.13	1.342	0.3127	0.07377	0.03423	0.01187	2.88374	66.08	17.07	48.91	2.172	20.58	1.236
TN101	70.85	16.15	54.67	2.547	21.28	1.328	0.3536	0.06539	0.0379	0.01301	2.91314	65.09	16.79	48.22	2.204	18.92	1.097
TN102	63.36	16.52	46.73	2.439	19.35	1.174	0.3316	0.06205	0.03717	0.01301	2.85703	51	14.49	36.56	2.106	15.17	0.981
TN103	64.11	17.22	46.95	2.17	21.6	1.274	0.2974	0.05609	0.0299	0.01184	2.52534	42.35	17.04	25.27	1.154	16.67	0.982
TN104	56.59	14.06	42.47	1.97	20.55	1.479	0.3538	0.06749	0.04206	0.01247	3.37289	73.37	20.07	53.23	2.15	21.72	1.021
TN105	64.95	16.09	48.79	2.435	20.08	1.335	0.3543	0.07386	0.04084	0.01446	2.82434	60.16	17.06	42.85	1.917	18.65	0.983
TN106	50.37	13.96	36.36	1.6	21.04	1.471	0.3535	0.06431	0.04223	0.01065	3.96526	64.11	17.77	46.32	2.226	18.31	0.962
TN107	47.52	13.87	33.58	2.152	16.44	1.229	0.2258	0.0452	0.01919	0.00837	2.29271	88.01	17	70.89	4.747	22.56	1.26
TN108	53.03	15.01	37.98	2.209	16.95	1.15	0.1922	0.04235	0.02029	0.00963	2.10696	73.42	18.46	54.8	2.805	22.11	1.158
TN109	47.9	12.96	34.84	2.683	13.26	1.099	0.1806	0.0218	0.02141	0.00663	3.22926	57.88	15.54	42.1	1.804	19.98	1.305
TN110	60.95	15.55	45.37	2.068	21.41	1.414	0.2071	0.04264	0.02404	0.01011	2.37784	61.91	13.24	48.55	2.4	19.38	1.629
TN111	67.57	14.7	52.8	2.694	20.12	1.481	0.3287	0.04906	0.03728	0.01312	2.84146	89.56	19.47	69.98	2.453	31.09	1.659
TN112	47.21	13.26	33.87	2.201	15.58	1.215	0.2975	0.03624	0.02963	0.00858	3.45338	51.16	15.91	35.21	1.611	19.09	1.253
TN113	60.29	11.04	49.15	3.003	16.12	1.502	0.3045	0.05075	0.03644	0.00946	3.85201	60.29	14.68	45.56	2.294	18.05	1.303
TN114	56.27	14.22	41.95	2.462	16.56	1.192	0.1762	0.0364	0.021	0.01045	2.00957	77.54	17.84	59.66	2.637	22.67	1.271
TN115	38.22	11.35	26.9	1.509	17.38	1.551	0.3824	0.02345	0.03957	0.00879	4.50171	61.79	14.61	47.01	2.485	18.26	1.282
TN116	56.94	16.71	40.21	2.504	17.11	1.035	0.2867	0.03925	0.03542	0.01074	3.29795	46.51	14.49	31.97	1.812	12.97	0.859
TN117	71.33	15.66	55.61	2.493	22.72	1.457	0.3124	0.05248	0.03508	0.01333	2.63166	90.39	17.75	72.44	2.825	27.43	1.66
TN118	65.72	15.63	49.99	2.236	22.74	1.436	0.3075	0.04903	0.03644	0.01029	3.5413	64.03	17.26	46.48	2.23	21.52	1.244
TN119	40.51	14.18	26.09	2.042	13.27	0.931	0.1781	0.02748	0.02212	0.00763	2.89908	50.58	12.53	37.97	2.84	15.18	1.237
TN120	56.34	16.1	40.09	2.132	19.04	1.16	0.2294	0.04292	0.02963	0.01053	2.81387	80.2	19.43	60.68	2.083	31.06	1.629
TN121	61.84	14.04	47.7	2.465	19.28	1.352	0.2709	0.06146	0.03529	0.01101	3.20527	43.91	13.94	30.31	2.077	16.21	1.086
TN122	42.78	12.61	30.1	2.212	13.8	1.182	0.2038	0.03481	0.02554	0.00969	2.63571	31.67	13.63	17.85	1.785	12.52	0.846
TN123	56.31	15.95	40.22	2.32	17.42	1.081	0.2	0.03406	0.02428	0.01002	2.42315	56.22	18.05	38.18	1.949	21.55	1.173
TN124	62.53	15.38	47.06	2.427	19.5	1.25	0.2878	0.05249	0.03335	0.01014	3.28895	32.31	17.32	14.89	1.123	19.01	1.034
TN125	70.63	14.69	55.94	2.35	23.86	1.611	0.3012	0.06821	0.03167	0.01303	2.43054	49.03	14.27	34.87	1.949	19.52	1.361
TN126	57.45	15.12	42.22	2.178	19.93	1.292	0.2283	0.05147	0.02276	0.01002	2.27146	24.04	9.49	14.64	1.738	12.75	1.21
TN127	62.49	12.83	49.5	3.142	18.58	1.448	0.2548	0.06488	0.02989	0.01141	2.61963	15.16	8.72	6.53	0.92	12.44	1.245
TN128	78.31	19.42	58.83	2.589	22.72	1.144	0.3317	0.08091	0.03987	0.01502	2.65446	28.24	11.06	17.38	1.777	12.54	1.122
TN129	52.39	12.29	40.03	2.906	13.49	1.063	0.1912	0.0366	0.02464	0.00765	3.22092	21.04	7.7	13.27	1.55	10.08	1.086
TN130	74.16	17.14	56.91	2.872	20.03	1.153	0.2555	0.05759	0.03142	0.01184	2.65372	27.36	10.19	17.08	1.859	11.88	1.147
TN131	47.08	13.89	33.12	2.148	15.52	1.102	0.2532	0.04738	0.02923	0.01091	2.67919	41.91	13.42	28.41	1.628	17.93	1.161
TN132	87.87	19.08	68.64	2.775	25.19	1.322	0.3699	0.09569	0.03919	0.01415	2.76961	70.4	16.75	54.19	2.897	20.62	1.263
TN133	50.25	15	35.05	1.843	19.19	1.255	0.3396	0.05263	0.03837	0.01234	3.1094	59.58	21.34	38.31	1.67	26.06	1.136
TN134	61.93	15.72	46.09	2.12	22.24	1.402	0.3582	0.05769	0.04072	0.01147	3.55013	22.72	5.91	16.94	2.828	8.37	1.25
TN135	45.53	11.21	34.15	2.156	17.16	1.477	0.32	0.0274	0.02705	0.00745	3.63087	55.86	14.42	41.52	1.696	27.68	1.992
TN136	57.31	14.12	43.06	2.728	16.34	1.284	0.3117	0.04479	0.03903	0.01097	3.55789	50.83	18.74	32.52	1.977	20.62	1.16
TN137	62.01	14.42	47.4	2.409	20.01	1.359	0.2248	0.03032	0.03106	0.01242	2.50081	22.75	11.99	10.5	1.062	13.07	0.908
TN138	56.83	14.62	42.07	2.379	17.4	1.165	0.2706	0.03946	0.03237	0.01027	3.1519	38.15	14.12	24.06	1.665	16.93	1.181
TN139	66.18	16.54	49.51	2.301	21.44	1.276	0.2761	0.05696	0.03179	0.01254	2.53509	35.36	10.61	25.17	2.499	11.65	0.958
TN140	67.56	17.49	49.96	2.737	18.87	1.062	0.2461	0.04805	0.03606	0.01064	3.3891	25.78	10.07	15.94	1.729	13.57	1.447
TN141	58.33	12.11	46.1	2.075	22.87	1.853	0.3183	0.03822	0.03538	0.01042	3.39539	33.75	10.18	23.78	1.943	14.34	1.251
TN142	55.34	15.93	39.29	2.356	16.98	1.019	0.2716	0.03312	0.04075	0.01008	4.04266	86	21.11	65.22	2.273	28.75	1.285
TN143	62.14	16.02	45.98	2.15	21.39	1.355	0.2483	0.04412	0.03101	0.01085	2.85806	44.94	13.97	31.02	2.13	18.41	1.355
TN144	56.27	13.96	42.26	2.398	17.95	1.275	0.2324	0.03854	0.03012	0.00907	3.32084	36.65	12.84	24	1.604	17.14	1.485
TN145	58.73	16.05	42.5	2.155	20.55	1.264	0.188	0.02708	0.02342	0.01091	2.14665	20.68	7.54	13.06	1.91	10.2	1.326
TN146	68.24	16.88	51.37	2.148	24.41	1.46	0.3333	0.06237	0.03657	0.0136	2.68897	37.24	10.3	26.85	2.354	15.67	1.647
TN147	52.68	12.61	40.06	2.687	15.94	1.238	0.1793	0.03088	0.02468	0.00903	2.73311	44.03	12.6	31.57	2.658	16.64	1.405
TN148	55.1	15.23	39.82	2.096	18.78	1.243	0.3346	0.05126	0.03907	0.01147	3.40628	40.63	19.89	21	2.008	21.57	1.192
TN149	53.86	14.69	39.22	1.896	22.42	1.485	0.267	0.05904	0.02934	0.0104	2.82115	33.83	12.08	22.12	1.755	14.63	1.068
TN150	54.52	13.09	41.47	2.346	17.9	1.371	0.2474	0.042	0.02937	0.00972	3.0216	20.41	9.95	10.22	1.084	14.93	1.523
TN151	58.19	14.53	43.58	2.382	18.31	1.237	0.2679	0.0467	0.02753	0.0097	2.83814	62.01	20.44	41.9	1.923	23.91	1.198
TN152	82.56	18.51	64.09	2.591	25.29	1.329	0.3465	0.09484	0.04172	0.01668	2.5012	32.34	10.8	21.7	2.737	9.59	0.988
TN153	68.33	17.17	51.19	2.361	21.42	1.259	0.4262	0.09827	0.03523	0.0164	2.14817	61.19	18.61	42.56	2.346	20.07	1.115
TN154	59.18	13.32	45.87	2.632	17.19	1.278	0.3096	0.05249	0.03608	0.01135	3.17885	56.12	14.17	41.97	2.894	15.25	1.134
TN155	74.85	15.26	59.67	2.692	22.59	1.458	0.2978	0.07413	0.03009	0.01365	2.2044	62.17	16.72	45.5	2.985	18.07	1.02
TN156	36.37	12.39	23.99	1.805	13.63	1.087	0.163	0.01593	0.01921	0.00659	2.91502	70.81	17.52	53.14	2.253	21.75	1.298
TN157	45.68	12.58	33.02	2.396	13.53	1.07	0.2279	0.03551	0.02461	0.00823	2.99028	45.8	12.83	33.02	2.904	11.19	1.088
TN158	45.97	13.3	32.68	1.921	17.13	1.292	0.2461	0.03847	0.02723	0.01103	2.46872	60.21	19.52	40.92	1.885	19.16	1.061
TN159	53.31	14.37	39.01	1.88	20.97	1.418	0.3066	0.05989	0.03497	0.01172	2.98379	30.91	11.05	20.26	2.498	7.48	0.89
TN160	55.2	15.35	39.86	2.212	17.71	1.13	0.2635	0.03954	0.02698	0.00973	2.77287	51.1	13.68	37.27	2.78	14.7	1.087
TN161	63.45	13.69	49.78	2.6	19.01	1.38	0.2321	0.05284	0.02791	0.01228	2.2728	71	15.64	55.5	2.448	19.78	1.358
TN162	63.38	12.11	51.28	2.637	20.4	1.68	0.2326	0.05588	0.02825	0.01256	2.2492	40.68	14.98	25.37	1.927	13.75	1.167
TN163	53.85	14.17	39.68	2.273	17.2	1.202	0.2523	0.05899	0.03403	0.0122	2.78934	35.31	11.25	23.82	2.839	8.19	0.807
TN164	51.29	13.19	38.15	2.374	15.46	1.155	0.1938	0.04168	0.02862	0.00925	3.09405	19.68	10.47	9.32	1.368	9.35	0.994
TN165	64.7	14.13	50.54	2.298	22.39	1.569	0.3031	0.05575	0.03561	0.01304	2.73083	52.44	17.88	34.74	1.891	17.58	1.002
TN166	51.35	12.83	38.54	2.211	17.86	1.383	0.2381	0.04761	0.02963	0.00996	2.9749	15.15	10.41	5.02	0.857	10.76	1.13
TN167	57.69	15.78	41.94	2.479	16.73	1.045	0.3023	0.07684	0.03254	0.01263	2.57641	30.14	11.83	18.11	2.582	8.43	0.779
TN168	58.81	14.69	44.05	2.622	17.16	1.16	0.2391	0.05218	0.02969	0.00975	3.04513	10.79	11.19	-0.8	0.911	6.63	0.971
TN169	65.88	13.95	51.86	2.529	20.24	1.44	0.2182	0.06635	0.02563	0.0119	2.15378	81.66	18.53	63.08	2.882	23.19	1.394
TN170	52.66	11.95	40.67	2.599	15.11	1.199	0.2311	0.03434	0.03016	0.00915	3.29617	33.72	11.13	22.42	1.995	12.91	1.179
TN171	69.35	16.52	52.77	2.369	22.42	1.338	0.3592	0.06689	0.03866	0.01574	2.45616	50.64	14.13	36.7	2.965	12.7	1.005
TN172	70.89	15.33	55.53	2.746	19.75	1.276	0.3457	0.0537	0.04042	0.01406	2.87482	46.31	19.04	26.95	1.827	18.93	1.209
TN173	46.75	10.9	35.83	2.502	17.98	1.562	0.2388	0.02029	0.03103	0.00837	3.70729	49.71	8.98	40.49	3.571	11.78	1.337
TN174	54.63	12.8	41.79	2.135	19.36	1.521	0.2944	0.02596	0.04023	0.01075	3.74233	40.92	15.82	25.32	1.817	17.08	1.174
TN175	64.91	16.42	48.28	2.3	20.85	1.282	0.2738	0.04123	0.03793	0.0123	3.08374	61.42	17.85	43.58	2.424	16.73	1.032
TN176	50.02	14.14	35.68	2.317	15.74	1.111	0.1813	0.02482	0.02577	0.0098	2.62959	26.8	11.92	14.88	1.615	11.21	0.948
TN177	60.58	15.82	44.61	2.277	19.99	1.277	0.3591	0.06404	0.0417	0.01442	2.89182	22.77	9.2	13.59	2.349	8.83	1.25
TN178	65.26	14.07	51.04	2.408	20.12	1.417	0.2839	0.03662	0.0351	0.01181	2.97206	29.73	9.24	20.37	2.463	9.22	1.309
TN179	44.25	13.2	30.9	1.612	17.54	1.326	0.2546	0.03785	0.03076	0.00983	3.1292	60.36	19.85	40.42	1.661	21.72	1.078
TN180	57.21	13.39	43.62	2.913	16.41	1.242	0.2535	0.04282	0.03118	0.01191	2.61797	50.02	14.94	35.17	2.282	15.32	1.091
TN181	47.8	12.94	34.66	2.099	15.52	1.21	0.2349	0.04272	0.02583	0.00933	2.76849	38.91	12.43	26.63	1.979	11.79	1.117
TN182	81.62	18.29	63.09	2.377	25.94	1.41	0.4363	0.08546	0.05425	0.01592	3.40766	44.31	10.98	33.46	2.307	12.96	1.31
TN183	66	16.42	49.44	2.743	18.05	1.106	0.3569	0.06121	0.04453	0.01163	3.82889	76.08	19.74	56.42	2.231	26.81	1.395
TN184	65.57	15.55	49.9	2.462	20.54	1.322	0.3368	0.09204	0.03891	0.01414	2.75177	40.23	16.16	23.97	1.704	12.27	0.933
TN185	60.97	15	45.83	2.797	18.87	1.313	0.315	0.05245	0.03947	0.01208	3.26738	55.09	16.4	39.05	1.889	22.48	1.427
TN186	60.82	13.64	47.02	2.691	16.68	1.271	0.2939	0.05507	0.03673	0.01181	3.11008	63.38	16.83	46.78	2.082	23.56	1.43
TN187	53.4	14.99	38.22	1.95	18.86	1.267	0.2459	0.04595	0.02964	0.00988	3	82.25	17.36	64.91	2.904	20.18	1.264
TN188	58.32	13.87	44.3	2.246	18.78	1.337	0.2233	0.04494	0.03177	0.00973	3.26516	24	5.15	19.1	1.922	6.72	1.508
TN189	55.04	13.9	40.94	2.067	20.28	1.46	0.3281	0.04923	0.03861	0.01091	3.53896	45.42	10.27	35.18	2.434	11.4	1.263
TN190	53.92	12.39	41.27	3.055	13.19	1.093	0.2215	0.03497	0.02988	0.00869	3.43843	35.03	13.35	21.82	1.823	10.37	0.993
TN191	53.52	10.82	42.53	2.565	15.89	1.49	0.2615	0.03767	0.03303	0.00905	3.64972	24.39	5.51	18.91	1.872	6.54	1.294
TN192	57.54	13.16	44.13	2.537	17.04	1.301	0.244	0.04082	0.02776	0.00951	2.91903	60.69	17.97	42.99	1.93	23.65	1.393
TN193	50.38	14.57	35.58	2.297	17.28	1.156	0.3912	0.05066	0.03533	0.00884	3.99661	60.49	19.25	41.72	2.139	17.95	1.082
TN194	60.61	15.09	45.32	2.212	22.1	1.51	0.2428	0.04108	0.02781	0.01146	2.4267	63.64	16.97	46.73	2.071	22.65	1.391
TN195	71.67	18	53.47	2.147	24.08	1.417	0.3135	0.07361	0.03791	0.01383	2.74114	68.1	20.28	47.98	2.066	23.73	1.238
TN196	55.94	13.42	42.27	2.232	18.38	1.383	0.2904	0.05294	0.0352	0.01143	3.07962
TN197	57.9	14.56	43.16	2.066	20.53	1.412	0.2208	0.04541	0.02837	0.01097	2.58614	56	14.96	41.23	2.232	18.52	1.32
TN198	51.83	14.37	37.3	1.753	19.54	1.351	0.2805	0.04387	0.0315	0.01	3.15	24.5	6.27	18.2	2.533	3.31	0.953
TN199	56.52	13.53	42.84	2.194	18.76	1.384	0.2236	0.03527	0.02643	0.01116	2.36828	30.22	6.2	23.71	2.096	7	1.236
TN200	63.7	15.56	47.92	2.346	20.28	1.293	0.2094	0.05542	0.02865	0.01081	2.65032	36.17	13.12	23.06	1.938	10.49	1.051
TN201	70.57	16	54.4	2.504	21.16	1.346	0.3949	0.04057	0.04491	0.01138	3.9464	25.82	8.91	17.13	1.69	7.43	1.154
TN202	58.35	12.89	45.27	2.751	16.99	1.333	0.3241	0.04057	0.03577	0.0098	3.65	35.31	9.41	25.9	2.224	9.77	1.116
Ningyou7	50.96	11.17	39.8	2.275	17.91	1.731	0.3096	0.04679	0.03486	0.01054	3.55	32.77	5.2	28.05	2.81	6.03	1.629
Tapidor	56.01	13.18	42.8	2.119	20.88	1.597	0.2609	0.03207	0.03049	0.01045	2.95	24.65	6.99	17.52	1.823	5.79	1.026
