# Supplementary material for: QTL meta-analysis of root traits in Brassica napus under contrasting phosphorus supply in two growth systems
Source: Sci Rep. 2016 Sep 14;6:33113. doi: 10.1038/srep33113 (PMC5021999; doi:10.1038/srep33113)
Supplement: Supplementary Data S2 [file srep33113-s6.xls]

## Sheet: Data S2
Manuscript title： QTL meta-analysis of root traits in Brassica napus under contrasting phosphorus supply in two growth systems
Author list：Ying Zhang, Catherine L. Thomas, Jinxia Xiang, Yan Long, Xiaohua Wang, Jun Zou, Ziliang Luo, Guangda Ding, Hongmei Cai, Neil S. Graham, John P. Hammond, Graham King, Philip J. White, Fangsen Xu, Martin R. Broadley, Lei Shi, Jinling Meng
All data collected from the TNDH population grown for 14 d using a 'pouch and wick' system, at ~ 24 seedlings per genotype, grown under LP (0 mM Pi) and NP (0.25 mM Pi) treatments.
Abbreviations:	LP = low P treatment
	NP = normal P treatment
	TRL = total root length (cm)
	PRL = primary root length (cm)
	TLRL = total lateral root length (cm)
	MLRL = mean lateral root length (cm)
	LRN = lateral root number
	LRD = lateral root density (cm¯¹)
	SDW = shoot dry weight (g)
	RDW = root dry weight (g)
	S/R = shoot/root ratio
Data S2.
Table (1). Pearson's correlation coefficient (r) between root traits in the TNDH population under LP (above diagonal) and NP (below diagonal)
	TRL	PRL	TLRL	MLRL	LRN	LRD
TRL		0.63	0.99	0.52	0.67	0.15
PRL	0.75		0.51	-0.08	0.75	-0.2
TLRL	0.99	0.59		0.6	0.6	0.2
MLRL	0.36	-0.17	0.46		-0.16	*-0.11
LRN	0.75	0.83	0.67	-0.16		0.44
LRD	0.15	-0.16	0.21	-0.11	0.29
NB: all correlations are significant at P < 0.001, except * < 0.05
Table (2). Arithmetic mean (SD), T-test (t) and Pearson's correlation coefficient (r) calculations comparing root growth under the LP and NP treatments
	LP	NP	t	P	r	P
TRL	59.3(10.4)	51.3(19.2)	5.13	<0.001	0.04	0.57
PRL	14.8(2.1)	15.0(3.7)	-0.95	0.35	0.21	<0.01
TLRL	44.5(8.9)	36.3(16.3)	6.26	<0.001	0.03	0.72
MLRL	2.3(0.32)	2.2(0.65)	2.4	<0.05	-0.12	0.1
LRN	19.6(3.5)	17.4(6.0)	4.15	<0.001	0.15	<0.05
LRD	1.3(0.18)	1.2(0.20)	7.77	<0.001	0.23	<0.01
Table (3). Arithmetic mean (SD) and T-test (t) calculation of the difference in root and shoot growth between parents Tapidor and Ningyou7 under LP and NP
	LP				NP
	Tapidor	Ningyou7	t	P	Tapidor	Ningyou7	t	P
TRL	56.0(20.8)	51.0(18.6)	-2.1	<0.05	25.6(12.4)	29.2(3.9)	0.39	0.7
PRL	13.2(3.2)	11.2(3.5)	-5.12	<0.001	11.0(3.8)	7.6(5.0)	-1.15	0.27
TLRL	42.8(18.9)	39.8(16.7)	-1.36	0.18	14.7(9.8)	21.6(1.3)	0.98	0.34
MLRL	2.1(1.3)	2.3(0.9)	1.16	0.25	1.3(0.9)	2.2(0.8)	1.41	0.18
LRN	20.9(6.2)	17.9(4.7)	-4.7	<0.001	11.3(5.9)	10.5(3.5)	-0.18	0.86
LRD	1.6(0.4)	1.7(0.6)	2.1	<0.05	0.9(0.4)	1.6(0.6)	2.13	<0.05
SDW	0.03(0.006)	0.035(0.005)	3.22	<0.01
RDW	0.011(0.002)	0.011(0.003)	0.12	0.91
S/R	3.0(0.4)	3.6(1.0)	2.91	0.01
