# Supplementary material for: QTL meta-analysis of root traits in Brassica napus under contrasting phosphorus supply in two growth systems
Source: Sci Rep. 2016 Sep 14;6:33113. doi: 10.1038/srep33113 (PMC5021999; doi:10.1038/srep33113)
Supplement: Supplementary Data S3 [file srep33113-s7.xls]

## Sheet: Data S3
Manuscript title： QTL meta-analysis of root traits in Brassica napus under contrasting phosphorus supply in two growth systems
Author list：Ying Zhang, Catherine L. Thomas, Jinxia Xiang, Yan Long, Xiaohua Wang, Jun Zou, Ziliang Luo, Guangda Ding, Hongmei Cai, Neil S. Graham, John P. Hammond, Graham King, Philip J. White, Fangsen Xu, Martin R. Broadley, Lei Shi, Jinling Meng
All data collected from the TNDH population grown for 14 d using a 'pouch and wick' system, at ~ 24 seedlings per genotype, grown under LP (0 mM Pi) and NP (0.25 mM Pi) treatments.
Abbreviations:	LP = low P treatment
	NP = normal P treatment
	TRL = total root length (cm)
	PRL = primary root length (cm)
	TLRL = total lateral root length (cm)
	MLRL = mean lateral root length (cm)
	LRN = lateral root number
	LRD = lateral root density (cm¯¹)
	SDW = shoot dry weight (g)
	RDW = root dry weight (g)
	S/R = shoot/root ratio
Data S3. REML Variance components analysis (including experimental design factors) of root traits grown under LP and NP treatments
Random term (%)	TRL	PRL	TLRL	MLRL	LRN	LRD
Genotype_no	5.84665	11.1521	5.16136	2.35162	11.1298	7.42883
Treatment	0.714094	0.960118	1.46691	*	0.259899	4.18149
Run	1.45497	4.5421	1.6625	5.82307	3.68445	0.800712
Frame	1.26752	3.58198	1.07574	0.335946	3.02706	1.24555
Column	0.91047	1.95716	0.825818	0.895857	1.60526	0.400356
Reservoir	7.96215	16.4328	6.45442	2.01568	19.2478	4.53737
Side	*	0.480059	*	13.3819	9.12704	*
Residual	81.8441	60.8936	83.3533	75.196	51.9187	81.4057
